# Supplementary material for: Single‐cell multi‐modal chromatin profiles revealing epigenetic regulations of cells in hepatocellular carcinoma
Source: Clin Transl Med. 2024 Aug 29;14(9):e70000. doi: 10.1002/ctm2.70000 (PMC11362026; doi:10.1002/ctm2.70000)
Supplement: Supplementary file 6 — Supporting Information [file CTM2-14-e70000-s002.xlsx]

## Sheet: Table S1
Table S1: The primer sequences for PCR and Tn5 transposase embed.
Primer	Sequence
Primer A	CTGTCTCTTATACACATCT
Primer B1	TCGTCGGCAGCGTCTATAGCCTGCGATCGAGGACGGCAGATGTGTATAAGAGACAG
Primer B2	TCGTCGGCAGCGTCATAGAGGCGCGATCGAGGACGGCAGATGTGTATAAGAGACAG
Primer B3	TCGTCGGCAGCGTCCCTATCCTGCGATCGAGGACGGCAGATGTGTATAAGAGACAG
Primer B4	TCGTCGGCAGCGTCGGCTCTGAGCGATCGAGGACGGCAGATGTGTATAAGAGACAG
Primer B5	TCGTCGGCAGCGTCAGGCGAAGGCGATCGAGGACGGCAGATGTGTATAAGAGACAG
Primer B6	TCGTCGGCAGCGTCTAATCTTAGCGATCGAGGACGGCAGATGTGTATAAGAGACAG
Primer B7	TCGTCGGCAGCGTCCAGGACGTGCGATCGAGGACGGCAGATGTGTATAAGAGACAG
Primer B8	TCGTCGGCAGCGTCGTACTGACGCGATCGAGGACGGCAGATGTGTATAAGAGACAG
Primer B9	TCGTCGGCAGCGTCCTGTTTGGGCGATCGAGGACGGCAGATGTGTATAAGAGACAG
Primer B10	TCGTCGGCAGCGTCAGTTGCCAGCGATCGAGGACGGCAGATGTGTATAAGAGACAG
Primer B11	TCGTCGGCAGCGTCTTATCAGGGCGATCGAGGACGGCAGATGTGTATAAGAGACAG
Primer B12	TCGTCGGCAGCGTCTAAGAGACGCGATCGAGGACGGCAGATGTGTATAAGAGACAG
Primer B13	TCGTCGGCAGCGTCACTCTCTAGCGATCGAGGACGGCAGATGTGTATAAGAGACAG
Primer B14	TCGTCGGCAGCGTCGGTCTAGTGCGATCGAGGACGGCAGATGTGTATAAGAGACAG
Primer B15	TCGTCGGCAGCGTCTAGCTAAGGCGATCGAGGACGGCAGATGTGTATAAGAGACAG
Primer B16	TCGTCGGCAGCGTCTACAAAAGGCGATCGAGGACGGCAGATGTGTATAAGAGACAG
Primer C1	GTCTCGTGGGCTCGGAGATGTGTATAAGAGACAG
Primer C2	GCTGCTGGCGAGGTGAGATGTGTATAAGAGACAG
Tn primer	CGTAGCCATGTCGTTCTG
183+C1 primer	GAGACGTTCTCGACTCAGCAGAGTCTCGTGGGCTCGG
283+C2 primer	GTCGTTGTGATGTGGGACTGTG GCTGCTGGCGAGGTG
183 primer	GAGACGTTCTCGACTCAGCAGA
283 primer	GTCGTTGTGATGTGGGACTGTG
Bulk-N5	CGTAGCCATGTCGTTCTGCGTCGTCGGCAGCGTC

## Sheet: Table S2
Table S2: The assessment of single-cell data quality.
Samples	Techniques	ID	Clean Reads	Mean unique fragments per cell	Mean TSS enrichment score per cell	Median fraction of fragments overlapping peaks	Median fraction of fragments overlapping TSSs	NSC	RSC
K562	Single-Omics ATAC-seq	snATAC-seq_rep1	252607616	11924	15.17	0.6283	0.2872	-	-
		snATAC-seq_rep2	248171585	10337	15.39	0.6476	0.2813	-	-
	Single-Omics CUT&Tag	scCUT&Tag_H3K27me3	271787013	3452	-	0.4784	-	1.35829	1.00465
		scCUT&Tag_H3K4me1	262419305	2115	-	0.4618	-	1.87501	0.911697
	scCPA-Tag ATAC-seq	scCPA_ATAC_rep1	232759393	3973	17.73	0.4613	0.3388	-	-
		scCPA_ATAC_rep2	246323715	3732	16.38	0.4444	0.33	-	-
		scCPA_ATAC_rep3	223365688	3660	13.68	0.4125	0.3104	-	-
		scCPA_ATAC_rep4	253137714	3126	13.54	0.4102	0.3137	-	-
	scCPA-Tag CUT&Tag	scCPA_H3K27me3_rep1	105891939	1840	-	0.5659	-	1.28965	0.740419
		scCPA_H3K27me3_rep2	108396753	2052	-	0.593	-	1.26368	0.845805
		scCPA_H3K4me1_rep3	28611467	1452	-	0.4564	-	2.10414	0.997782
		scCPA_H3K4me1_rep4	42063370	1579	-	0.5261	-	1.91264	0.928821
HCC	scCPA-Tag ATAC-seq	HCC_library1	170024658	5999	9.85	0.38295	0.1266	-	-
		HCC_library2	201463724	12580	7.61	0.27805	0.0615	-	-
	scCPA-Tag CUT&Tag	HCC_library1	58465198	2017	-	0.3456	-	1.19068	0.98715
		HCC_library2	54791151	1637	-	0.3443	-	1.17424	0.929507

## Sheet: Table S3
Table S3: The set of differentially expressed genes identified in Hepatocellular Carcinoma encompass six distinct cell types.
group	seqnames	start	end	strand	name	Log2FC	FDR	MeanDiff
Endothelial	chr1	22263750	22148737	2	HSPG2	1.88444	1.33e-34	1.74912
Endothelial	chr16	66400525	66438689	1	CDH5	2.30329	5.04e-31	1.35495
Endothelial	chr9	130617052	130577291	2	ENG	1.98157	4.12e-28	1.21473
Endothelial	chr9	139553308	139567130	1	EGFL7	1.64522	1.88e-25	1.44599
Endothelial	chr22	51113070	51171640	1	SHANK3	1.71047	2.75e-25	1.0702
Endothelial	chr11	76381791	76368568	2	LRRC32	1.6832	8.05e-25	1.08236
Endothelial	chr8	23261722	23154410	2	LOXL2	1.73826	1.72e-24	1.07898
Endothelial	chr17	4402129	4443228	1	SPNS2	1.89372	1.69e-23	1.06464
Endothelial	chr19	17488137	17462264	2	PLVAP	2.08458	7.27e-22	1.07883
Endothelial	chr2	110874143	110841447	2	MALL	2.61148	4.48e-20	0.813481
Endothelial	chr19	45737469	45715879	2	EXOC3L2	2.46631	5.75e-19	0.926197
Endothelial	chr1	113250025	113243749	2	RHOC	1.86733	3.12e-18	1.47544
Endothelial	chr20	62680979	62679079	2	SOX18	2.01884	4.71e-18	1.76065
Endothelial	chr7	150688144	150711687	1	NOS3	1.78542	2.67e-16	0.812495
Endothelial	chr11	33722286	33719654	2	C11orf91	2.05676	5.48e-16	1.65252
Endothelial	chr16	1578742	1605581	1	TMEM204	1.71445	3.52e-15	0.9723
Endothelial	chr11	65082289	65089900	1	CDC42EP2	1.97564	5.76e-13	1.06205
Endothelial	chr7	27166639	27145809	2	HOXA3	2.09224	1.3e-12	0.506605
Endothelial	chr17	62407083	62396777	2	PECAM1	1.93746	4.63e-12	0.771855
Endothelial	chr1	43766566	43791552	1	TIE1	1.75006	6.44e-12	0.549491
Endothelial	chr20	62492566	62494341	1	ABHD16B	1.70344	1.33e-11	1.17226
Endothelial	chr1	32712818	32714461	1	FAM167B	2.06744	2.62e-11	0.908619
Endothelial	chr3	50365668	50362341	2	TUSC2	1.89193	3.49e-11	0.961873
Endothelial	chr1	26485511	26489119	1	FAM110D	2.77542	3.88e-11	1.07913
Endothelial	chr3	128212030	128198265	2	GATA2	1.76462	6.97e-11	0.751089
Endothelial	chr19	49250166	49244145	2	IZUMO1	2.14279	7.96e-11	0.681615
Endothelial	chr10	88718288	88723017	1	SNCG	1.72698	1.33e-10	1.11631
Endothelial	chr17	40666206	40666325	1	MIR5010	1.89172	1.33e-10	0.756849
Endothelial	chr17	6926369	6932961	1	BCL6B	1.69538	2.61e-10	0.783483
Endothelial	chr19	13213974	13209842	2	LYL1	2.28522	3.81e-10	0.804129
Endothelial	chr1	32707311	32697261	2	MTMR9LP	1.74605	1e-09	0.47202
Endothelial	chr19	3606831	3594504	2	TBXA2R	1.88517	1.66e-09	0.568431
Endothelial	chr17	6921341	6920934	2	MIR497	1.79112	3e-09	1.16016
Endothelial	chr3	49840687	49842463	1	INKA1	2.18894	3.06e-09	0.969603
Endothelial	chr19	46476657	46442771	2	NOVA2	1.66897	5.6e-09	0.57129
Endothelial	chr7	150329736	150322464	2	GIMAP6	1.71044	1.19e-08	0.481704
Endothelial	chr19	3607245	3613928	1	CACTIN-AS1	1.8889	1.45e-08	0.703396
Endothelial	chr3	194393206	194361517	2	LSG1	1.70308	2.89e-08	0.384384
Endothelial	chr16	19729492	19717674	2	KNOP1	1.79429	3.54e-08	0.447573
Endothelial	chr1	42630395	42628362	2	GUCA2A	1.80639	7.04e-08	0.808656
Endothelial	chr1	155112996	155112367	2	DPM3	1.63753	7.58e-08	0.344155
Endothelial	chr3	49837254	49828167	2	CDHR4	1.8	1.11e-07	0.598573
Endothelial	chrX	153639877	153650063	1	TAZ	2.29635	1.17e-07	0.341121
Endothelial	chr17	40913275	40905947	2	RAMP2-AS1	1.91305	4.75e-07	0.395571
Endothelial	chr22	51176652	51183727	1	ACR	2.47394	6.18e-07	0.383274
Endothelial	chr19	38880840	38890523	1	SPRED3	1.79866	6.54e-07	0.483374
Endothelial	chr19	38878668	38874992	2	GGN	1.83642	9.32e-07	0.615398
Endothelial	chr17	8263859	8261731	2	LOC100128288	3.15662	9.52e-07	0.628134
Endothelial	chr17	40913212	40915060	1	RAMP2	1.9009	1e-06	0.530467
Endothelial	chr19	57019212	57040269	1	ZNF471	1.92886	1.01e-06	0.275191
Endothelial	chr9	131464802	131483199	1	PKN3	1.68498	1.08e-06	0.407326
Endothelial	chr17	47287936	47283596	2	GNGT2	1.83086	1.5e-06	0.757313
Endothelial	chr19	56056909	56052023	2	SBK3	1.70509	2.48e-06	0.494724
Endothelial	chr14	94577079	94583033	1	IFI27	1.80296	3.34e-06	0.469591
Endothelial	chr19	54466290	54493469	1	CACNG8	1.65345	4.17e-06	0.288726
Endothelial	chr17	42977080	42981047	1	CCDC103	2.21632	4.69e-06	0.295296
Endothelial	chr19	16940209	16991164	1	SIN3B	1.64167	5.38e-06	0.366446
Endothelial	chr9	139565054	139565138	1	MIR126	2.23579	5.87e-06	0.542058
Endothelial	chr1	1361508	1363167	1	TMEM88B	2.21064	6.69e-06	0.313354
Endothelial	chr22	19512860	19510547	2	CLDN5	1.90263	8.82e-06	0.76539
Endothelial	chr19	49258647	49251268	2	FUT1	1.7203	1.07e-05	0.35536
Endothelial	chr19	54485561	54485651	1	MIR935	2.54011	1.49e-05	0.68267
Endothelial	chr1	1356824	1353800	2	ANKRD65	2.062	9.27e-05	0.270601
Endothelial	chr7	27170399	27168126	2	HOXA4	2.07275	9.84e-05	0.434314
Endothelial	chr19	58629793	58595209	2	ZSCAN18	1.91795	9.84e-05	0.20336
Endothelial	chrX	153640427	153629579	2	DNASE1L1	1.82103	0.000125381	0.275547
Endothelial	chr19	17958841	17935591	2	JAK3	1.71013	0.000312173	0.285038
Endothelial	chr3	49203785	49199968	2	CCDC71	1.85761	0.00031666	0.355459
Endothelial	chr1	1385069	1405538	1	ATAD3C	2.22312	0.000436628	0.153708
Endothelial	chr19	12203078	12225494	1	ZNF788P	2.24272	0.000461617	0.207809
Endothelial	chr5	61874562	61877275	1	LRRC70	2.29609	0.00159693	0.236736
Endothelial	chr19	36912076	36913799	1	LOC644189	2.68757	0.00185669	0.283382
Endothelial	chr19	36909550	36882861	2	ZFP82	1.88789	0.00203021	0.111537
Endothelial	chr11	65363467	65360326	2	KCNK7	1.84308	0.00208268	0.347133
Endothelial	chr12	53901422	53900474	2	NPFF	1.83199	0.00217451	0.359849
Endothelial	chr1	27701315	27695601	2	FCN3	1.69333	0.00281925	0.208581
Endothelial	chr9	139642980	139638469	2	LCN6	1.76239	0.00333335	0.182424
Endothelial	chr19	58338830	58336667	2	FKBP1AP1	1.78211	0.00463919	0.21799
Endothelial	chr1	110082494	110088455	1	GPR61	1.93419	0.00464442	0.230545
Endothelial	chr19	56879468	56891196	1	ZNF542P	2.36225	0.00474051	0.154427
Endothelial	chr6	32132382	32136313	1	EGFL8	1.66805	0.00479571	0.209626
Endothelial	chr21	33765442	33766266	1	URB1-AS1	1.92326	0.00565187	0.345255
Endothelial	chr16	22012431	21995186	2	PDZD9	1.70959	0.00577276	0.114525
Endothelial	chr1	109618624	109606998	2	TAF13	2.04605	0.00621684	0.331312
Endothelial	chr1	46089731	46085716	2	CCDC17	2.05237	0.00737794	0.359774
Endothelial	chr9	136217311	136217382	1	SNORD36A	1.92414	0.00815696	0.287131
Endothelial	chr19	52839498	52870376	1	ZNF610	2.07042	0.00913593	0.123149
Endothelial	chr1	15802596	15817895	1	CELA2B	2.99884	0.0118564	0.120537
Endothelial	chr11	124789146	124790573	1	HEPN1	1.92452	0.0123883	0.356764
Endothelial	chr6	28193029	28201264	1	ZSCAN9	2.30155	0.0128923	0.16859
Endothelial	chr9	136216251	136216325	1	SNORD24	1.80194	0.0142936	0.277596
Endothelial	chr9	136216949	136217019	1	SNORD36B	1.81268	0.0142936	0.278928
Endothelial	chr1	32674695	32681797	1	DCDC2B	1.65611	0.0158735	0.312151
Endothelial	chr19	50391432	50391487	1	MIR4750	3.22496	0.0181499	0.167268
Endothelial	chr19	39264157	39261608	2	LGALS7	1.74387	0.0214078	0.237272
Endothelial	chr9	136217701	136217767	1	SNORD36C	1.76955	0.0229751	0.275726
Endothelial	chr1	35450948	35447127	2	TMEM35B	1.78582	0.0296836	0.184497
Endothelial	chr17	7493488	7491498	2	SOX15	1.72104	0.0410549	0.300909
Endothelial	chr17	39431950	39432459	1	KRTAP9-7	2.91106	0.0444568	0.139515
Endothelial	chr6	7986335	7990577	1	PIP5K1P1	1.6475	0.0449073	0.134167
Epithelial	chr22	30642840	30636436	2	LIF	3.23382	4.16e-07	2.26173
Epithelial	chr1	16083154	16113084	1	FBLIM1	2.90534	1.14e-06	1.10326
Epithelial	chr7	73134017	73113535	2	STX1A	3.15567	1.3e-06	1.75994
Epithelial	chr1	21995856	21922708	2	RAP1GAP	2.3653	1.75e-06	1.3141
Epithelial	chr16	68771195	68869444	1	CDH1	2.21564	1.75e-06	1.1558
Epithelial	chr7	73125647	73125727	1	MIR4284	3.5883	1.75e-06	2.90455
Epithelial	chr1	26680621	26648350	2	CRYBG2	3.46624	2.49e-06	1.21209
Epithelial	chr11	61520121	61555989	1	MYRF	2.22436	1.24e-05	1.35048
Epithelial	chr14	105444694	105403591	2	AHNAK2	2.96529	2.22e-05	1.34446
Epithelial	chr1	16134194	16133657	2	UQCRHL	2.74982	5.52e-05	1.68528
Epithelial	chr17	39684641	39679869	2	KRT19	4.61912	5.52e-05	1.58857
Epithelial	chr7	1015235	937537	2	ADAP1	2.23935	6.85e-05	1.14893
Epithelial	chr11	61525136	61521501	2	DKFZP434K028	2.71619	8.4e-05	1.91201
Epithelial	chr1	153508717	153507076	2	S100A6	2.73434	8.84e-05	1.5715
Epithelial	chr20	52685024	52684947	2	MIR4756	2.32214	8.84e-05	1.75628
Epithelial	chr1	51810785	51752930	2	TTC39A	2.34703	0.000115109	1.03012
Epithelial	chr17	70636611	70594180	2	LINC00511	3.23253	0.000171038	0.972057
Epithelial	chr17	4337219	4391499	1	SPNS3	2.49155	0.000191125	0.974708
Epithelial	chr3	58652561	58619670	2	FAM3D	3.00659	0.000214219	0.951174
Epithelial	chr1	1009687	1007126	2	RNF223	3.01309	0.000228567	2.37608
Epithelial	chr1	205417526	205417430	2	MIR135B	2.50374	0.000256925	1.86421
Epithelial	chr19	42259398	42276113	1	CEACAM6	2.61628	0.000256925	1.17641
Epithelial	chr21	43786644	43782391	2	TFF1	3.26516	0.000277762	1.53642
Epithelial	chr1	207206101	207191866	2	C1orf116	2.61763	0.000314885	1.04457
Epithelial	chr3	111805182	111849851	1	C3orf52	2.32997	0.000314885	0.736976
Epithelial	chr21	42539728	42648524	1	BACE2	2.26036	0.000332002	0.795383
Epithelial	chr10	5541533	5540658	2	CALML5	3.47732	0.00038731	0.985906
Epithelial	chr9	35673915	35681154	1	CA9	6.02793	0.0004452	0.747104
Epithelial	chr20	25176339	25207360	1	ENTPD6	2.49138	0.000462755	0.783732
Epithelial	chr10	4934796	5020158	1	AKR1C1	2.72342	0.00048013	0.644372
Epithelial	chr19	6767523	6752173	2	SH2D3A	2.64967	0.000701807	1.40517
Epithelial	chr1	35225342	35229325	1	GJB4	4.82742	0.000739255	1.35017
Epithelial	chr11	117698807	117690790	2	FXYD2	2.24607	0.000747736	1.39713
Epithelial	chr11	102654407	102707497	1	WTAPP1	3.0468	0.00077727	0.730093
Epithelial	chr7	73245193	73247015	1	CLDN4	2.67253	0.00077727	2.33545
Epithelial	chr17	73642646	73644057	1	SMIM6	4.12809	0.00105428	1.8943
Epithelial	chr1	172389828	172437969	1	C1orf105	2.29259	0.00120297	0.549674
Epithelial	chr14	95058395	95090390	1	SERPINA3	2.43257	0.00132862	0.65564
Epithelial	chr6	33561115	33553883	2	LINC00336	3.27622	0.00151094	1.51719
Epithelial	chr15	41166487	41164412	2	RHOV	3.3472	0.00209301	1.13535
Epithelial	chr19	38794804	38795646	1	C19orf33	2.50563	0.0021228	1.55598
Epithelial	chr19	53193886	53115618	2	ZNF83	2.47047	0.00218786	0.60486
Epithelial	chr2	232260335	232265875	1	B3GNT7	2.74024	0.00225487	1.07862
Epithelial	chr1	230883130	230937749	1	CAPN9	2.31481	0.00233779	0.685709
Epithelial	chr3	49941306	49924436	2	MST1R	2.32668	0.00233779	1.212
Epithelial	chr6	34204577	34214008	1	HMGA1	2.22018	0.00249427	1.47878
Epithelial	chr1	151813033	151810339	2	C2CD4D	2.37514	0.00297334	1.52477
Epithelial	chr22	43506754	43525718	1	BIK	2.78406	0.00306855	0.840255
Epithelial	chr3	118892425	118924000	1	UPK1B	3.92829	0.00321047	0.587325
Epithelial	chr17	39093836	39078952	2	KRT23	2.23307	0.0033295	0.533721
Epithelial	chr8	6735529	6728097	2	DEFB1	2.55277	0.00364607	0.79993
Epithelial	chr1	1102484	1102578	1	MIR200B	2.30232	0.00367715	1.70406
Epithelial	chr17	39678026	39669997	2	KRT15	3.74709	0.00450816	1.01976
Epithelial	chr12	6484534	6500737	1	LTBR	2.24746	0.00460106	1.22574
Epithelial	chr7	98870924	98895594	1	MYH16	2.82039	0.00460106	0.748988
Epithelial	chr12	52604714	52617597	1	LINC00592	2.66674	0.00568787	1.20031
Epithelial	chr11	59522532	59573355	1	STX3	2.40462	0.00882833	0.676604
Epithelial	chr22	39353527	39359188	1	APOBEC3A	2.23414	0.0088732	0.72843
Epithelial	chr1	18807424	18812480	1	KLHDC7A	2.45073	0.0111633	1.46987
Epithelial	chr1	15478960	15438311	2	TMEM51-AS1	2.58525	0.0114014	0.626837
Epithelial	chr6	24357131	24358512	1	KAAG1	2.88079	0.0117271	1.16289
Epithelial	chr17	39661865	39657233	2	KRT13	4.8386	0.0126291	0.725325
Epithelial	chr16	31147151	31142754	2	PRSS8	2.42547	0.0132694	1.24359
Epithelial	chr15	45406359	45384852	2	DUOX2	2.36183	0.0135437	0.839453
Epithelial	chr22	24989035	24981591	2	LRRC75B	2.68618	0.0135437	0.631849
Epithelial	chr6	30899952	30899127	2	SFTA2	2.93211	0.0144069	0.799651
Epithelial	chr16	57279038	57287545	1	ARL2BP	2.48839	0.0149917	0.879617
Epithelial	chr9	140119644	140120763	1	CYSRT1	2.78973	0.0149917	1.31588
Epithelial	chr14	24641234	24649463	1	REC8	5.81255	0.0169729	0.641883
Epithelial	chr11	102668966	102660641	2	MMP1	3.15854	0.0170683	0.813767
Epithelial	chr1	28655513	28662478	1	MED18	2.53132	0.0172245	0.717593
Epithelial	chr2	114737561	114735246	2	LOC100499194	2.95839	0.01779	1.31301
Epithelial	chr9	130881013	130873450	2	SLC25A25-AS1	2.51322	0.0196666	0.916267
Epithelial	chr16	2892711	2889574	2	PRSS30P	2.98805	0.0215618	0.593743
Epithelial	chr10	61720671	61715188	2	LINC01553	3.00691	0.0224713	0.506767
Epithelial	chr1	1104385	1104467	1	MIR429	3.90933	0.0228467	1.39536
Epithelial	chr20	749228	740724	2	SLC52A3	2.3963	0.0228467	0.751547
Epithelial	chr1	27226962	27216979	2	GPATCH3	2.66861	0.0232333	0.371395
Epithelial	chr2	108994421	109004270	1	SULT1C4	2.39517	0.0235047	0.642627
Epithelial	chr2	105471969	105473471	1	POU3F3	2.734	0.0236445	0.758093
Epithelial	chr1	35246790	35251967	1	GJB3	3.17466	0.0240618	0.959535
Epithelial	chr12	56114151	56118526	1	RDH5	2.48401	0.0242037	1.40859
Epithelial	chr1	20141771	20140522	2	RNF186	2.34239	0.0247434	0.896756
Epithelial	chr17	26989302	27029249	1	SUPT6H	2.27752	0.0247434	0.346314
Epithelial	chr6	41715139	41704449	2	PGC	2.29029	0.0255526	0.403407
Epithelial	chr1	1103243	1103332	1	MIR200A	3.26257	0.0258812	1.3824
Epithelial	chr16	67217943	67209505	2	KIAA0895L	2.25009	0.027741	0.887208
Epithelial	chr7	129845338	129804555	2	TMEM209	2.26078	0.0290383	0.219128
Epithelial	chr17	79107108	79106996	2	MIR1250	2.70539	0.0297577	1.4222
Epithelial	chr17	56315787	56345879	1	LPO	3.05749	0.0307698	0.330232
Epithelial	chr11	112034840	112013974	2	IL18	2.31435	0.0313185	0.566407
Epithelial	chr1	20501687	20490484	2	PLA2G2C	2.61227	0.0338822	0.408221
Epithelial	chr14	103989196	103985995	2	CKB	2.23581	0.0356795	1.04492
Epithelial	chr19	1438363	1440492	1	RPS15	5.64576	0.0356795	0.570535
Epithelial	chr19	46178266	46178190	2	MIR642B	2.44406	0.0377708	1.27648
Epithelial	chr3	185270369	185225570	2	LIPH	2.825	0.0411195	0.414
Epithelial	chr12	56109818	56113871	1	BLOC1S1	2.52488	0.0434154	1.24057
Epithelial	chr14	23352432	23356889	1	REM2	2.33061	0.0450009	0.634616
Epithelial	chr2	264869	278282	1	ACP1	3.28543	0.045333	0.589418
Epithelial	chr11	118135251	118124131	2	MPZL2	2.5104	0.0492754	0.635186
Fibroblast	chr1	40105348	40089103	2	HEYL	2.8602	5.21e-12	1.33891
Fibroblast	chr16	84853587	84943116	1	CRISPLD2	1.94238	2.2e-10	1.26087
Fibroblast	chr16	73092534	72816786	2	ZFHX3	1.09731	3.59e-06	1.18375
Fibroblast	chr5	148786440	148812397	1	CARMN	1.76968	2.3e-05	0.788583
Fibroblast	chr8	23261722	23154410	2	LOXL2	1.18683	2.3e-05	0.685519
Fibroblast	chr9	112810878	112934791	1	AKAP2	1.43621	2.3e-05	0.890875
Fibroblast	chr13	110959496	110801310	2	COL4A1	1.09662	3.48e-05	1.00547
Fibroblast	chr8	23193721	23223638	1	LOC100507156	1.52547	3.85e-05	0.619278
Fibroblast	chr6	39760159	39872653	1	DAAM2	1.26807	4.98e-05	0.853333
Fibroblast	chr5	149535422	149493402	2	PDGFRB	1.6422	8.44e-05	1.07588
Fibroblast	chr13	110959631	111165373	1	COL4A2	1.04993	8.76e-05	1.04709
Fibroblast	chr15	76005189	75966663	2	CSPG4	1.38521	8.78e-05	0.580569
Fibroblast	chr11	73019663	73080425	1	ARHGEF17	1.41521	0.000110851	0.923903
Fibroblast	chr14	69446083	69340840	2	ACTN1	1.20136	0.000119034	0.904939
Fibroblast	chr16	56651373	56667898	1	MT1M	2.28699	0.000213172	0.582592
Fibroblast	chr19	35633355	35615417	2	LGI4	2.00527	0.000360744	1.01256
Fibroblast	chr1	35258171	35261348	1	GJA4	2.40938	0.00055218	0.936583
Fibroblast	chr11	76381791	76368568	2	LRRC32	1.12102	0.000566109	0.787227
Fibroblast	chr15	65369028	65345675	2	RASL12	1.81503	0.000566109	0.435741
Fibroblast	chr10	73724120	73773322	1	CHST3	1.2898	0.000572166	0.678685
Fibroblast	chr16	67427421	67423712	2	TPPP3	1.40185	0.000572166	0.779514
Fibroblast	chr19	15443342	15348301	2	BRD4	1.16889	0.000572166	0.76431
Fibroblast	chr16	67450339	67428322	2	ZDHHC1	1.55965	0.000699329	0.534588
Fibroblast	chr17	48279000	48261457	2	COL1A1	1.48349	0.000728983	0.857666
Fibroblast	chr9	95087741	95377437	1	CENPP	1.04983	0.000853317	0.565533
Fibroblast	chr19	35629732	35633954	1	FXYD1	2.48706	0.000861056	1.35066
Fibroblast	chr11	64512928	64494383	2	RASGRP2	1.68171	0.000898121	0.776134
Fibroblast	chr16	4421849	4433529	1	VASN	1.19285	0.000931052	0.856726
Fibroblast	chr21	47518033	47552763	1	COL6A2	1.15911	0.000931052	0.448991
Fibroblast	chr22	24647589	24661492	1	POM121L9P	2.06555	0.00115426	0.595491
Fibroblast	chr1	20354672	20418394	1	PLA2G5	1.69275	0.00142817	0.385486
Fibroblast	chr1	201915716	201865584	2	LMOD1	1.30354	0.00142817	0.487005
Fibroblast	chr16	86612115	86615304	1	FOXL1	1.58074	0.00142817	0.918648
Fibroblast	chr19	47128354	47123725	2	PTGIR	2.56678	0.00142817	0.880709
Fibroblast	chr16	56642478	56673999	1	MT1A	1.40684	0.00149115	0.799213
Fibroblast	chr19	15311792	15270444	2	NOTCH3	1.30944	0.00155273	0.455097
Fibroblast	chr1	16083154	16113084	1	FBLIM1	1.19461	0.00166208	0.386602
Fibroblast	chr7	137638094	137642712	1	LOC100130880	1.5807	0.00183566	0.370805
Fibroblast	chr1	44171495	44396837	1	ST3GAL3	1.14465	0.00194303	0.553463
Fibroblast	chr16	66952887	66942025	2	CDH16	2.38921	0.00287217	0.67737
Fibroblast	chr11	43964106	43965433	1	C11orf96	1.27328	0.00310165	1.10418
Fibroblast	chr19	57352094	57321445	2	PEG3	1.91734	0.00362224	0.502658
Fibroblast	chr2	12877493	12877570	1	MIR3125	1.78826	0.00386682	1.20072
Fibroblast	chr11	61248585	61258400	1	PPP1R32	1.33724	0.00459406	0.627815
Fibroblast	chr7	137686847	137559725	2	CREB3L2	1.15198	0.00459406	0.646143
Fibroblast	chrX	24167771	24164342	2	ZFX-AS1	2.12074	0.00459406	0.292153
Fibroblast	chr10	88730498	88784487	1	AGAP11	1.75905	0.00505407	0.448884
Fibroblast	chr4	57976551	57897237	2	IGFBP7	1.06686	0.00671805	0.575755
Fibroblast	chr22	33196802	33259028	1	TIMP3	1.20854	0.00719818	0.67163
Fibroblast	chr19	38747231	38741877	2	PPP1R14A	1.81272	0.00751196	0.709431
Fibroblast	chr1	110453233	110473616	1	CSF1	1.11331	0.00806444	0.547153
Fibroblast	chr1	59612479	59597608	2	HSD52	1.2798	0.00882824	0.428236
Fibroblast	chr20	17662928	17594323	2	RRBP1	1.09578	0.00882824	0.544125
Fibroblast	chr19	56056909	56052023	2	SBK3	2.69966	0.00905428	0.586671
Fibroblast	chr12	119616595	119632551	1	HSPB8	1.48795	0.00961021	0.561782
Fibroblast	chr2	217560272	217536828	2	IGFBP5	1.15865	0.0104674	0.582962
Fibroblast	chr2	62423262	62451866	1	B3GNT2	1.09701	0.0119366	0.365204
Fibroblast	chr9	91150016	91190704	1	NXNL2	1.59323	0.0119366	0.604875
Fibroblast	chr15	74218789	74244478	1	LOXL1	1.33464	0.0128562	0.54074
Fibroblast	chr9	95380332	95382817	1	LOC100128361	1.3384	0.0137475	0.374139
Fibroblast	chr16	85045141	85008067	2	ZDHHC7	1.42441	0.0140431	0.335546
Fibroblast	chr2	145277958	145141942	2	ZEB2	1.07164	0.0188538	0.456018
Fibroblast	chr11	119217383	119209652	2	MFRP	1.97466	0.0198477	0.509935
Fibroblast	chr12	2332647	2329703	2	CACNA1C-AS4	1.36278	0.0204808	0.332893
Fibroblast	chr1	231005335	230972865	2	C1orf198	1.3491	0.0207365	0.428
Fibroblast	chr14	21502944	21500979	2	RNASE13	2.86542	0.0217042	0.517727
Fibroblast	chr11	117102811	117075788	2	PCSK7	1.43644	0.0229167	0.387079
Fibroblast	chr13	31506745	31456972	2	TEX26-AS1	1.26608	0.0233312	0.33619
Fibroblast	chr17	77023737	77015291	2	C1QTNF1-AS1	1.47247	0.0233312	0.532722
Fibroblast	chr20	30433420	30432103	2	FOXS1	1.67045	0.0237145	0.951611
Fibroblast	chr12	8325150	8332642	1	ZNF705A	1.75666	0.0246148	0.163699
Fibroblast	chr1	109849663	109834987	2	MYBPHL	1.78621	0.0250749	0.259375
Fibroblast	chr13	24463587	24304328	2	MIPEP	1.08356	0.0263341	0.430204
Fibroblast	chr2	27294567	27293342	2	OST4	1.86968	0.0263341	0.750365
Fibroblast	chr20	62289163	62330051	1	RTEL1-TNFRSF6B	1.15649	0.0263341	0.579945
Fibroblast	chr11	68780850	68771862	2	MRGPRF	1.62036	0.0266015	0.576157
Fibroblast	chr1	1475740	1470158	2	TMEM240	3.97538	0.026869	0.257421
Fibroblast	chr12	2986321	2966847	2	FOXM1	1.33821	0.0274408	0.25369
Fibroblast	chr15	75315927	75343067	1	PPCDC	1.13926	0.0282283	0.631778
Fibroblast	chr19	51226605	51228981	1	CLEC11A	1.74502	0.0282283	0.951269
Fibroblast	chr19	57352097	57285923	2	ZIM2	1.58613	0.0307246	0.506986
Fibroblast	chr18	19405746	19405659	2	MIR133A1	6.78932	0.0309531	0.507449
Fibroblast	chr19	6739707	6751529	1	TRIP10	1.15435	0.0317863	0.599652
Fibroblast	chr22	20861886	20941919	1	MED15	1.12703	0.0317863	0.512314
Fibroblast	chr11	118477213	118528748	1	PHLDB1	1.04663	0.0342822	0.561917
Fibroblast	chr17	57443444	57443515	1	MIR4729	1.09436	0.0342822	0.708065
Fibroblast	chr6	75915623	75794042	2	COL12A1	1.05202	0.0351665	0.330319
Fibroblast	chr21	46844985	46839631	2	COL18A1-AS1	1.58835	0.0372837	0.779491
Fibroblast	chr1	1297157	1288071	2	MXRA8	1.54592	0.0389683	0.350042
Fibroblast	chr9	91267075	91261836	2	LOC286238	1.16068	0.0425321	0.414759
Fibroblast	chr14	75422467	75408533	2	PGF	1.28408	0.0432081	0.494097
Fibroblast	chr2	219125738	219128582	1	GPBAR1	1.30089	0.0437481	0.588897
Fibroblast	chr17	77019016	77045870	1	C1QTNF1	1.43563	0.0463962	0.39456
Fibroblast	chr4	156680126	156728783	1	GUCY1B1	1.30096	0.0467994	0.303861
Fibroblast	chr16	67217943	67209505	2	KIAA0895L	1.24596	0.0470537	0.548612
Fibroblast	chr11	75273101	75283849	1	SERPINH1	1.069	0.0488634	0.923273
Fibroblast	chr19	34919268	34960798	1	UBA2	1.40878	0.0488634	0.254477
Fibroblast	chr19	35634154	35645205	1	FXYD7	1.86181	0.0488634	0.785611
Fibroblast	chr7	73442427	73484236	1	ELN	1.05617	0.0488634	0.467569
Fibroblast	chr1	86046444	86049648	1	CYR61	1.16201	0.0497797	0.660231
Lymphocyte	chr6	62996100	62389865	2	KHDRBS2	1.05943	2.75e-18	1.74464
Lymphocyte	chr3	1134620	1445278	1	CNTN6	1.15617	5.01e-18	1.04917
Lymphocyte	chr18	40695657	40323183	2	RIT2	1.25282	6.89e-18	1.22574
Lymphocyte	chr18	37380282	36786888	2	MIR924HG	1.14034	8.28e-16	1.83046
Lymphocyte	chrX	99194841	98716600	2	XRCC6P5	1.16429	4.65e-12	0.927148
Lymphocyte	chr18	63417488	63548175	1	CDH7	1.38605	2.87e-10	0.67906
Lymphocyte	chr7	147254962	146991342	2	MIR548I4	1.05504	5.74e-10	0.808492
Lymphocyte	chr3	94657107	94895083	1	LINC00879	1.20585	1.47e-09	0.880926
Lymphocyte	chr4	28821204	28821290	1	MIR4275	1.09297	1.12e-08	0.927623
Lymphocyte	chr3	74570343	74311722	2	CNTN3	1.10046	2.35e-08	1.09678
Lymphocyte	chr8	16050300	15965387	2	MSR1	1.06739	1.42e-07	0.46537
Lymphocyte	chr5	17387419	17379015	2	LINC02111	1.07695	2.26e-07	0.654948
Lymphocyte	chr8	75617928	75617982	1	MIR2052	1.50347	2.26e-07	0.666539
Lymphocyte	chr9	105757593	105780770	1	CYLC2	1.0298	2.74e-07	0.307657
Lymphocyte	chrX	26156460	26158853	1	MAGEB18	1.79399	3.7e-07	0.525109
Lymphocyte	chr1	104615645	104619693	1	LOC100129138	1.26058	5.11e-07	0.619359
Lymphocyte	chr12	17141681	17143562	1	SKP1P2	1.10995	7.57e-07	0.812474
Lymphocyte	chr8	88886296	88882971	2	DCAF4L2	1.05287	9.52e-07	0.656589
Lymphocyte	chr7	56516068	56491397	2	LOC650226	1.06251	1.12e-06	0.383428
Lymphocyte	chr2	186603355	186698016	1	FSIP2	1.06916	1.52e-06	0.473386
Lymphocyte	chr7	62764434	62751670	2	ZNF733P	1.21175	3.2e-06	0.206837
Lymphocyte	chr14	47121028	47120220	2	RPL10L	1.06313	5.66e-06	0.633904
Lymphocyte	chr14	28081794	28108842	1	LINC00645	1.06527	7.28e-06	0.266964
Lymphocyte	chr6	165723111	165693153	2	C6orf118	1.33096	7.32e-06	0.557962
Lymphocyte	chr14	94443076	94400499	2	ASB2	1.07696	9.39e-06	0.317721
Lymphocyte	chr10	20840899	20840975	1	MIR4675	1.11361	1.07e-05	0.811356
Lymphocyte	chr3	2185925	2152093	2	CNTN4-AS2	1.08059	1.13e-05	0.261259
Lymphocyte	chr18	37256741	37256683	2	MIR5583-2	1.16759	1.18e-05	0.553974
Lymphocyte	chr3	21447218	21448177	1	VENTXP7	1.24992	1.29e-05	0.70705
Lymphocyte	chr4	118006736	118004710	2	TRAM1L1	1.06627	1.37e-05	0.68351
Lymphocyte	chrX	142605307	142596564	2	SPANXN3	1.32462	1.92e-05	0.484677
Lymphocyte	chr4	189060598	189068649	1	TRIML1	1.05921	3.71e-05	0.490313
Lymphocyte	chr4	21854811	21844964	2	KCNIP4-IT1	1.28672	6.02e-05	0.339829
Lymphocyte	chrX	142967173	142968357	1	UBE2NL	1.19226	7.82e-05	0.466929
Lymphocyte	chr2	79315150	79312149	2	REG1B	1.0214	8.71e-05	0.394709
Lymphocyte	chr12	128399955	128436097	1	LINC00507	1.1959	0.000103927	0.363574
Lymphocyte	chr6	22569678	22570750	1	HDGFL1	1.0467	0.000119466	0.744844
Lymphocyte	chr11	55321783	55322895	1	OR4C15	1.28119	0.000121357	0.58597
Lymphocyte	chr13	19314239	19312240	2	LINC00417	1.28981	0.000145006	0.421086
Lymphocyte	chr7	56949839	56943078	2	LOC100130849	1.12291	0.000159228	0.280821
Lymphocyte	chr14	37421596	37421514	2	MIR4503	1.02871	0.000220234	0.404611
Lymphocyte	chrX	80457303	80554046	1	SH3BGRL	1.25124	0.000220234	0.208829
Lymphocyte	chr16	52107847	52060264	2	C16orf97	1.37387	0.000222079	0.279034
Lymphocyte	chr14	48230307	48230198	2	MIR548Y	1.13094	0.000299707	0.301145
Lymphocyte	chrX	26234286	26236387	1	MAGEB5	1.1376	0.000337066	0.398882
Lymphocyte	chrX	26210557	26213763	1	MAGEB6	1.3068	0.000366882	0.22549
Lymphocyte	chr2	197041227	196998307	2	STK17B	1.436	0.000397174	0.253424
Lymphocyte	chr18	14830165	14830241	1	MIR3156-2	1.25691	0.000508125	0.376002
Lymphocyte	chr11	56380978	56380031	2	OR5M1	1.94875	0.000540364	0.599651
Lymphocyte	chrX	88002226	88009785	1	CPXCR1	1.09436	0.000542072	0.205558
Lymphocyte	chrX	145891302	145891929	1	CXorf51B	1.46583	0.000554246	0.317667
Lymphocyte	chrX	113949650	113949761	1	MIR1298	1.6769	0.000661814	0.227608
Lymphocyte	chrX	141293076	141290128	2	MAGEC2	1.07853	0.000663585	0.542974
Lymphocyte	chr21	17962557	17962645	1	MIR125B2	1.08407	0.000730858	0.585315
Lymphocyte	chr4	144826716	144792019	2	GYPE	1.14444	0.000735686	0.201105
Lymphocyte	chrX	27826107	27841131	1	MAGEB10	1.36508	0.000827083	0.311281
Lymphocyte	chr12	81552167	81552240	1	MIR4699	1.2923	0.000887608	0.521753
Lymphocyte	chr3	35785968	35786051	1	MIR128-2	1.13345	0.000905783	0.579766
Lymphocyte	chr7	146643908	146643927	1	MIR548AQ	1.05217	0.000929787	0.406008
Lymphocyte	chrX	79270255	79287268	1	TBX22	1.11703	0.0010984	0.168315
Lymphocyte	chr11	56409915	56408965	2	OR5AP2	1.36605	0.00113481	0.410506
Lymphocyte	chr1	117297086	117311851	1	CD2	1.16091	0.00114196	0.310339
Lymphocyte	chr10	57358750	57360487	1	MTRNR2L5	1.02216	0.00120291	0.232677
Lymphocyte	chr14	48264217	48234156	2	LINC00648	1.12013	0.00187391	0.206492
Lymphocyte	chr6	49989694	49976851	2	DEFB110	1.49075	0.00243683	0.232725
Lymphocyte	chrX	114468635	114345183	2	LRCH2	1.09636	0.00377111	0.242211
Lymphocyte	chr12	100041528	100043892	1	FAM71C	1.35848	0.00399632	0.425802
Lymphocyte	chrX	125953747	125955768	1	PRR32	1.0784	0.00611757	0.327693
Lymphocyte	chr11	56085783	56086721	1	OR8K3	1.49688	0.00622016	0.461677
Lymphocyte	chrX	140271310	140269931	2	LDOC1	1.16315	0.0064177	0.3631
Lymphocyte	chrX	113818551	114144624	1	HTR2C	1.04437	0.00691062	0.449052
Lymphocyte	chrX	115301958	115306225	1	AGTR2	1.1376	0.00732457	0.261598
Lymphocyte	chr21	14778781	14778705	2	MIR3156-3	1.1253	0.00736674	0.332416
Lymphocyte	chrX	27764926	27766938	1	DCAF8L2	1.10826	0.0079872	0.346964
Lymphocyte	chr21	29385682	29395528	1	LINC00314	1.09711	0.00806994	0.290631
Lymphocyte	chr12	85430099	85638883	1	LRRIQ1	1.13015	0.00812722	0.547513
Lymphocyte	chr8	75460844	75460785	2	MIR5681B	1.55657	0.00854344	0.450444
Lymphocyte	chr2	79386880	79384132	2	REG3A	1.06628	0.00878522	0.273984
Lymphocyte	chr11	56258846	56257911	2	OR5M8	1.1359	0.0111381	0.398823
Lymphocyte	chr2	79347584	79350545	1	REG1A	1.24337	0.0123312	0.332592
Lymphocyte	chr11	89392465	89431886	1	FOLH1B	1.55528	0.0127763	0.202472
Lymphocyte	chrX	145075869	145075793	2	MIR890	1.24445	0.0128748	0.419847
Lymphocyte	chrX	72347919	72345876	2	NAP1L6	1.05768	0.0148392	0.141862
Lymphocyte	chrX	6302004	6301947	2	MIR4770	1.02735	0.015668	0.413161
Lymphocyte	chr4	120225600	120217574	2	C4orf3	1.06753	0.0158983	0.0585883
Lymphocyte	chrX	113887130	113887198	1	MIR1264	1.7721	0.0165172	0.155277
Lymphocyte	chr1	109656479	109648573	2	C1orf194	1.34511	0.018575	0.182914
Lymphocyte	chrX	113997744	113997823	1	MIR1911	1.10584	0.0207874	0.251333
Lymphocyte	chr12	10103915	10138194	1	CLEC12A	1.23992	0.0215644	0.131665
Lymphocyte	chrX	146312595	146312502	2	MIR507	2.22428	0.0218968	0.137862
Lymphocyte	chrX	114058017	114058127	1	MIR448	1.12813	0.0230845	0.43293
Lymphocyte	chr11	55339604	55340536	1	OR4C16	1.34925	0.0235359	0.324084
Lymphocyte	chr12	49365641	49359123	2	WNT10B	1.25007	0.0275213	0.264024
Lymphocyte	chr18	14543599	14511737	2	POTEC	1.09033	0.030371	0.056257
Lymphocyte	chr18	29027732	29058665	1	DSG3	1.20117	0.0311979	0.196725
Lymphocyte	chr1	15783223	15798586	1	CELA2A	1.39475	0.0316918	0.0977229
Lymphocyte	chr11	55944094	55945032	1	OR5J2	1.23794	0.0377547	0.252329
Lymphocyte	chrX	12961419	12920936	2	TLR8-AS1	1.26249	0.0408726	0.0996506
Lymphocyte	chr3	45927996	45944667	1	CCR9	1.12699	0.0435547	0.14191
Lymphocyte	chr19	42381190	42385439	1	CD79A	1.17551	0.0463264	0.209412
Tumor	chr1	201977073	201986315	1	ELF3	2.22377	1.36e-31	1.8163
Tumor	chr8	145729465	145732555	1	GPT	2.74473	9.57e-29	3.25738
Tumor	chr20	56136137	56141513	1	PCK1	2.60828	5.12e-23	2.9384
Tumor	chr8	145734552	145736589	1	MFSD3	2.29055	1.27e-21	2.55681
Tumor	chr12	113841692	113830251	2	SDS	2.37329	2.62e-21	1.81741
Tumor	chr8	145715417	145727504	1	PPP1R16A	2.40727	2.86e-21	1.44901
Tumor	chr9	104147287	104122699	2	BAAT	2.33975	6.91e-18	0.964626
Tumor	chr7	99332819	99245813	2	CYP3A5	1.91959	1.58e-16	0.691536
Tumor	chr5	42825998	42799982	2	SELENOP	1.86245	2.38e-16	0.718888
Tumor	chr19	48389654	48373723	2	SULT2A1	2.17261	2.83e-15	0.934625
Tumor	chr1	230850336	230838272	2	AGT	2.08778	6.15e-15	1.14984
Tumor	chr19	46389376	46386866	2	IRF2BP1	2.22761	7.76e-15	1.62408
Tumor	chr1	159557616	159558661	1	APCS	2.30688	1.06e-14	1.4722
Tumor	chr1	146697230	146655884	2	FMO5	2.94852	1.69e-14	0.54052
Tumor	chr12	56882181	56864736	2	GLS2	2.31623	2.13e-13	0.885106
Tumor	chr4	185720200	185719451	2	SLED1	2.18128	2.55e-13	1.54158
Tumor	chr19	48410935	48448300	1	SNAR-A12	3.18713	7.03e-13	0.179775
Tumor	chr5	68788119	68853931	1	OCLN	1.91363	9.2e-13	0.657364
Tumor	chr1	153585514	153579367	2	S100A16	1.8684	2.35e-12	1.43162
Tumor	chr8	95961615	95938200	2	TP53INP1	2.09634	3.33e-12	0.770145
Tumor	chr19	4153598	4173051	1	CREB3L3	1.93945	5.56e-12	0.860189
Tumor	chr1	209859525	209908295	1	HSD11B1	1.80315	7.84e-12	0.447355
Tumor	chr14	94857029	94843084	2	SERPINA1	1.80603	1.34e-11	0.964131
Tumor	chr11	116700624	116703787	1	APOC3	2.02769	1.63e-11	1.19721
Tumor	chr17	16185328	16185402	1	MIR1288	1.84175	2.89e-11	0.952283
Tumor	chr5	78407604	78428113	1	BHMT	1.87361	9.21e-11	0.481177
Tumor	chr9	104198062	104182842	2	ALDOB	1.81231	9.3e-11	0.786514
Tumor	chr19	45445495	45452822	1	APOC4-APOC2	2.78267	1.15e-10	0.888267
Tumor	chr19	15590315	15579457	2	PGLYRP2	2.0603	1.22e-10	0.464201
Tumor	chr2	241808162	241818536	1	AGXT	2.01783	4.19e-10	0.772681
Tumor	chr12	96390143	96366440	2	HAL	2.7025	8.13e-10	0.553663
Tumor	chr8	145192672	145440828	1	HGH1	1.84738	8.99e-10	0.402966
Tumor	chr19	38794804	38795646	1	C19orf33	3.20393	1.54e-09	1.0423
Tumor	chr7	99332819	99302660	2	CYP3A7	2.00046	3.75e-09	0.414072
Tumor	chr7	45927959	45933267	1	IGFBP1	2.06801	4.29e-09	1.19018
Tumor	chr16	28550495	28548662	2	NUPR1	1.94884	2.36e-08	0.743638
Tumor	chr5	68710939	68738984	1	MARVELD2	1.95067	2.6e-08	0.38541
Tumor	chr18	56118306	56118390	1	MIR122	2.12071	4.02e-08	0.935213
Tumor	chr8	145202919	145316843	1	MROH1	1.85386	5.68e-08	0.389301
Tumor	chr6	41010237	41012076	1	TSPO2	2.3141	5.77e-08	0.567579
Tumor	chr19	45451542	45452652	1	APOC2	2.81141	1.21e-07	0.832835
Tumor	chr1	161208000	161199456	2	NR1I3	2.37054	1.43e-07	0.644727
Tumor	chr1	153588808	153586732	2	S100A14	2.18143	2.4e-07	0.858458
Tumor	chr3	119499331	119537332	1	NR1I2	2.08187	2.5e-07	0.522323
Tumor	chr1	145727666	145764206	1	PDZK1	2.44843	2.72e-07	0.318996
Tumor	chr10	95360993	95351593	2	RBP4	2.20494	4.14e-07	0.490795
Tumor	chr19	39523198	39514663	2	FBXO27	1.81599	5.86e-07	0.963649
Tumor	chr8	96085224	96085139	2	MIR3150B	1.87357	8.68e-07	0.744761
Tumor	chr8	96085142	96085221	1	MIR3150A	3.92289	8.89e-07	0.721083
Tumor	chr19	4540036	4537227	2	LRG1	2.31941	8.91e-07	0.603683
Tumor	chr5	132149033	132152489	1	SOWAHA	1.9974	1.83e-06	0.535084
Tumor	chr11	64937707	64940688	1	SPDYC	2.35952	2.25e-06	0.543076
Tumor	chr4	77227179	77232283	1	STBD1	2.27233	2.47e-06	0.457799
Tumor	chr17	35391042	35391110	1	MIR2909	2.0618	2.57e-06	0.375793
Tumor	chr10	71892690	71857979	2	AIFM2	2.51137	3.39e-06	0.326942
Tumor	chr11	6462254	6452268	2	HPX	2.14764	3.94e-06	0.346719
Tumor	chr11	1706859	1704500	2	FAM99B	2.17466	5.44e-06	0.484711
Tumor	chr22	19951276	19951357	1	MIR4761	2.04647	5.44e-06	1.01879
Tumor	chr18	56118384	56118312	2	MIR3591	2.08495	6.84e-06	0.748446
Tumor	chr1	145715565	145695798	2	CD160	2.28755	6.87e-06	0.350823
Tumor	chr17	7166512	7163222	2	CLDN7	1.85678	9.82e-06	0.652978
Tumor	chr6	43265998	43273276	1	SLC22A7	1.83512	1.18e-05	0.515968
Tumor	chr19	202209	197016	2	LINC01002	2.0834	1.33e-05	0.140635
Tumor	chrX	70435062	70445065	1	GJB1	3.38646	1.5e-05	0.4035
Tumor	chr1	154166219	154166141	2	MIR190B	1.93925	2.13e-05	0.688952
Tumor	chr7	150038763	150035407	2	RARRES2	2.54136	2.53e-05	0.427359
Tumor	chr3	151531861	151546276	1	AADAC	1.98839	3.02e-05	0.318363
Tumor	chr12	57351418	57345216	2	RDH16	1.8376	3.95e-05	0.300787
Tumor	chr1	150230218	150237480	1	CA14	2.07569	5.67e-05	0.45436
Tumor	chr1	27240567	27237975	2	NR0B2	1.83204	6.28e-05	0.760775
Tumor	chr1	47407156	47394846	2	CYP4A11	2.53321	7.17e-05	0.294787
Tumor	chr1	161494036	161496687	1	HSPA6	1.93551	8.4e-05	0.694318
Tumor	chr14	95027779	95036243	1	SERPINA4	1.83782	0.000102603	0.341787
Tumor	chr9	136522530	136519709	2	DBH-AS1	1.84731	0.000540932	0.497893
Tumor	chr15	90234015	90224762	2	PEX11A	1.87209	0.000635996	0.353852
Tumor	chr1	150780917	150768684	2	CTSK	2.05615	0.000701169	0.181388
Tumor	chr18	658340	649620	2	TYMSOS	2.20108	0.000701169	0.32155
Tumor	chr18	657604	673499	1	TYMS	1.9436	0.000990565	0.273908
Tumor	chr17	41019162	41021234	1	AOC4P	1.94549	0.00131156	0.431988
Tumor	chr8	146220251	146224283	1	TMED10P1	2.42773	0.00148195	0.269829
Tumor	chr11	125773116	125763380	2	PUS3	1.81882	0.00158663	0.238385
Tumor	chr11	67418130	67410026	2	ACY3	1.84167	0.00209944	0.28762
Tumor	chr6	132930441	132929364	2	TAAR3P	1.99257	0.00236531	0.432022
Tumor	chr12	9217773	9220651	1	A2M-AS1	1.89902	0.00360295	0.393721
Tumor	chr19	4902879	4890449	2	ARRDC5	2.003	0.00371193	0.187809
Tumor	chr1	220291304	220291195	2	MIR215	4.22908	0.00428683	0.343624
Tumor	chr6	25754927	25781403	1	SLC17A4	1.95969	0.00544047	0.240671
Tumor	chr2	234663991	234662962	2	LOC100286922	1.8672	0.00635612	0.351812
Tumor	chr15	83654955	83659809	1	RAMAC	1.89462	0.00749434	0.19002
Tumor	chr7	97841568	97842271	1	BHLHA15	1.89436	0.00891474	0.289602
Tumor	chr17	18445234	18414576	2	USP32P2	4.58052	0.00977351	0.0623795
Tumor	chr1	19615280	19609057	2	AKR7A3	3.02534	0.0113512	0.114139
Tumor	chr11	60223282	60238225	1	MS4A1	1.98105	0.0154719	0.0912811
Tumor	chr17	7126698	7126616	2	MIR324	2.43114	0.0166603	0.245914
Tumor	chr3	197354752	197319986	2	LOC220729	2.49931	0.0171658	0.108251
Tumor	chr12	27849428	27850566	1	REP15	1.97533	0.0216886	0.261335
Tumor	chr11	111218482	111218547	1	MIR4491	1.80283	0.0266864	0.25946
Tumor	chr14	100140219	100140241	1	MIR5698	2.3308	0.0331893	0.32136
Tumor	chrX	48644982	48652717	1	GATA1	5.31111	0.0349011	0.119135
Tumor	chr17	18343222	18346208	1	KRT16P1	2.78009	0.0378373	0.0769919
Myeloid	chr1	28199055	28213193	1	THEMIS2	2.81312	1.25e-11	1.67341
Myeloid	chr19	52298411	52329334	1	FPR3	3.89294	2.44e-11	0.961312
Myeloid	chr11	117857106	117872199	1	IL10RA	2.32181	1.84e-08	1.04952
Myeloid	chr20	35918051	35945663	1	MANBAL	2.56099	8.33e-07	0.751468
Myeloid	chr1	31212079	31212003	2	MIR4420	1.79279	1.03e-06	2.03682
Myeloid	chr16	31366509	31394318	1	ITGAX	2.08207	2.82e-06	0.758005
Myeloid	chr11	73087405	73108519	1	RELT	1.89744	6.25e-06	1.15218
Myeloid	chr1	31230683	31205315	2	LAPTM5	2.01553	6.57e-06	0.926468
Myeloid	chr8	38758753	38831430	1	PLEKHA2	1.70118	1.44e-05	0.713023
Myeloid	chr3	119278481	119243140	2	CD80	2.58745	2.92e-05	0.423972
Myeloid	chr6	14117487	14137148	1	CD83	1.71397	2.92e-05	1.00964
Myeloid	chr7	99971068	99997722	1	PILRA	2.35412	2.92e-05	0.638807
Myeloid	chr22	30662829	30658819	2	OSM	1.90677	3.43e-05	1.08331
Myeloid	chr9	35646854	35609976	2	CD72	2.03759	6.43e-05	0.800133
Myeloid	chr6	160114353	160100149	2	SOD2	2.09052	6.64e-05	0.307275
Myeloid	chr1	22979682	22988029	1	C1QB	1.61156	8.18e-05	0.578252
Myeloid	chr17	72527613	72517313	2	CD300LB	2.33268	0.000109673	0.831537
Myeloid	chr12	56236767	56229214	2	MMP19	1.91106	0.000180192	1.29871
Myeloid	chr3	119298523	119308792	1	ADPRH	2.38941	0.00018493	0.662404
Myeloid	chr19	54882165	54865235	2	LAIR1	1.99295	0.000207589	0.494968
Myeloid	chr20	30639991	30689657	1	HCK	2.08565	0.000217584	0.589276
Myeloid	chr1	28520447	28473677	2	PTAFR	1.78697	0.000252602	0.543716
Myeloid	chr2	201980877	202037411	1	CFLAR	1.62744	0.000282206	0.834041
Myeloid	chr3	121774209	121839988	1	CD86	1.99455	0.000328731	0.503261
Myeloid	chr7	38381178	38418238	1	TRG-AS1	1.63433	0.000363302	1.05352
Myeloid	chr19	51645558	51656783	1	SIGLEC7	2.57326	0.000363904	0.567541
Myeloid	chr11	60869930	60895323	1	CD5	1.64665	0.000413897	0.418899
Myeloid	chr14	23289020	23242432	2	SLC7A7	2.1831	0.000533559	0.706142
Myeloid	chr11	47270457	47260853	2	ACP2	2.39851	0.000616281	0.802404
Myeloid	chr19	36391552	36379143	2	NFKBID	2.49118	0.000667812	0.949536
Myeloid	chr16	2563727	2570224	1	ATP6V0C	1.76948	0.000700641	0.81472
Myeloid	chr19	14889353	14843509	2	ADGRE2	3.30424	0.000999922	0.45816
Myeloid	chr19	18284579	18288927	1	IFI30	1.73307	0.00117429	1.02954
Myeloid	chr17	34417506	34415603	2	CCL3	2.48585	0.00122718	1.13532
Myeloid	chr1	160549306	160510884	2	CD84	1.63246	0.00139041	0.45706
Myeloid	chr19	36393382	36395173	1	HCST	2.71554	0.00139041	1.51604
Myeloid	chr19	51893828	51891543	2	C19orf84	2.87442	0.00141182	0.651491
Myeloid	chr1	192544857	192549159	1	RGS1	1.94998	0.00172478	0.952376
Myeloid	chr16	29674271	29681823	1	SPN	2.62819	0.00182314	0.636688
Myeloid	chr11	67771593	67758575	2	UNC93B1	1.57575	0.00190931	0.624597
Myeloid	chr14	105531754	105515737	2	GPR132	1.5943	0.00203887	0.938372
Myeloid	chr16	50300462	50352043	1	ADCY7	1.79741	0.002411	0.586495
Myeloid	chr11	1771824	1753640	2	IFITM10	2.03987	0.00256191	0.607583
Myeloid	chr16	84651669	84599204	2	COTL1	1.59624	0.00294876	0.755518
Myeloid	chr11	60145958	60163426	1	MS4A7	1.76499	0.00299112	0.529115
Myeloid	chr13	99959749	99946789	2	GPR183	2.27061	0.00299112	0.798692
Myeloid	chr17	7482805	7485429	1	CD68	1.65049	0.00326962	1.13809
Myeloid	chr4	154605441	154627242	1	TLR2	1.61429	0.00372679	0.256963
Myeloid	chr15	83776324	83806111	1	TM6SF1	1.63806	0.00419166	0.441702
Myeloid	chr16	31128985	31142714	1	KAT8	1.59452	0.00422008	0.603312
Myeloid	chr19	52150132	52145806	2	SIGLEC14	1.99627	0.00525702	0.516803
Myeloid	chr19	36399211	36395303	2	TYROBP	2.29173	0.00538981	1.01654
Myeloid	chr17	72209460	72206135	2	MGC16275	1.90899	0.00545528	1.08895
Myeloid	chr6	32605183	32614839	1	HLA-DQA1	1.57166	0.00582466	0.489317
Myeloid	chr11	61717356	61731935	1	BEST1	1.62744	0.00637886	0.766638
Myeloid	chr17	29248754	29286211	1	ADAP2	1.78222	0.00663118	0.454225
Myeloid	chr17	5138155	5112216	2	SCIMP	2.11117	0.00679349	0.475354
Myeloid	chr2	202022515	202005012	2	CFLAR-AS1	2.25502	0.00716906	0.50595
Myeloid	chr19	1065922	1086627	1	ARHGAP45	1.95066	0.00729485	0.588468
Myeloid	chr16	29625038	29624424	2	SLC7A5P1	2.27129	0.0078459	0.407615
Myeloid	chr19	51891210	51883163	2	LIM2	3.6459	0.00786948	0.245624
Myeloid	chr6	32407619	32412826	1	HLA-DRA	1.6086	0.00816367	0.525693
Myeloid	chr1	5922801	5922732	2	MIR4689	1.64469	0.00872481	0.674913
Myeloid	chrX	153246627	153246549	2	MIR3202-2	2.76845	0.00943397	0.645725
Myeloid	chr1	117544372	117579173	1	CD101	1.73961	0.0104786	0.208748
Myeloid	chr1	22970118	22974603	1	C1QC	3.23716	0.0105171	0.747775
Myeloid	chr1	161475205	161489360	1	FCGR2A	2.23769	0.010924	0.615491
Myeloid	chr5	149492935	149432854	2	CSF1R	1.67645	0.010924	0.710454
Myeloid	chr19	51628137	51639520	1	SIGLEC9	1.6609	0.0113659	0.442711
Myeloid	chr1	158259563	158264564	1	CD1C	2.1165	0.0122922	0.374152
Myeloid	chr19	46999169	46994448	2	PNMA8B	1.67965	0.0123316	0.480303
Myeloid	chr16	68034489	68021293	2	DPEP2	1.69635	0.0128366	0.521881
Myeloid	chr7	128577769	128590088	1	IRF5	1.7387	0.01397	0.672069
Myeloid	chr17	6544247	6481645	2	KIAA0753	1.59026	0.0156135	0.243945
Myeloid	chr19	50922195	50934309	1	SPIB	2.96658	0.0171212	0.550881
Myeloid	chr22	29138043	29153496	1	FibroblastB	2.07642	0.0171544	0.586087
Myeloid	chr11	128761313	128787951	1	KCNJ5	2.07656	0.0171586	0.503959
Myeloid	chr15	66790146	66782666	2	SNAPC5	2.74599	0.0171827	0.46189
Myeloid	chr20	1472233	1455236	2	SIRPB2	2.18841	0.0177155	0.286716
Myeloid	chr20	61297973	61294379	2	SLCO4A1-AS1	1.78706	0.0186859	0.740991
Myeloid	chr19	36347810	36358048	1	KIRREL2	1.7145	0.0192346	0.390798
Myeloid	chr15	72668454	72671129	1	HEXA-AS1	2.39695	0.0201814	0.531991
Myeloid	chr7	32534870	32524945	2	LSM5	1.95552	0.0202436	0.564711
Myeloid	chr17	34431220	34433014	1	CCL4	2.65442	0.0232885	0.75805
Myeloid	chr16	57279038	57287545	1	ARL2BP	1.90443	0.0259754	0.402807
Myeloid	chr1	1109286	1133313	1	TTLL10	2.25125	0.0266402	0.18972
Myeloid	chr6	31689511	31686425	2	LY6G6C	1.59935	0.0266885	0.624936
Myeloid	chr19	54824409	54818353	2	LILRA5	3.03482	0.0269735	0.447106
Myeloid	chr2	46747096	46738986	2	ATP6V1E2	1.81992	0.0300625	0.404064
Myeloid	chr1	84864215	84880691	1	DNASE2B	1.99742	0.0309902	0.217257
Myeloid	chr3	52279809	52284615	1	PPM1M	1.75117	0.0310492	0.839551
Myeloid	chr1	206945839	206940948	2	IL10	1.64255	0.0333894	0.557973
Myeloid	chr19	52255150	52249023	2	FPR1	2.3476	0.0339979	0.321216
Myeloid	chr1	40783060	40766163	2	COL9A2	1.78655	0.0345174	0.342537
Myeloid	chr19	46144905	46146092	1	EML2-AS1	1.79949	0.0351605	0.915004
Myeloid	chr12	25205181	25261269	1	LRMP	1.85932	0.0382446	0.226413
Myeloid	chr22	29137822	29083731	2	CHEK2	1.80602	0.0432314	0.395853
Myeloid	chr19	46142345	46142252	2	MIR330	1.60578	0.0448249	1.20459
Myeloid	chr22	22007593	22007674	1	MIR130B	2.48535	0.048465	0.546312
Myeloid	chr17	29297956	29326929	1	RNF135	2.35089	0.0489158	0.187986

## Sheet: Table S4
Table S4: Top 100 chromatin-accessible feature genes of C1 and C2.
Claster C1	Claster C2
IDI2	MIR221
TSPYL4	NKPD1
CCDC196	MIR222
DHX36	BHLHA15
KRTAP5-8	CYR61
ZNF215	DPM2
SPATA9	SNORD66
USP30	PIP5KL1
PPY2P	MEAF6
CSNK1A1P1	MIR4648
PWRN2	SERPINE1
RAB29	FAM131A
FOS	MYADM
SERPINA4	METTL7B
PPP3R2	PPP2CB
F10	MIR337
SLC38A4	FADS2
PPP2R1B	KRT7
HYAL4	FADS1
C1orf226	ZC3H12A
SPATA46	HMOX1
KRTAP5-5	ANXA2
CCDC168	AQP3
TFR2	C17orf53
TMEM204	CUTC
KRTAP5-6	OAF
MIR548J	AGRN
TF	CD3EAP
DGCR6	TNFRSF12A
MIR1246	TNFRSF11A
DDR2	EPHA2
LOC100507472	FAM102A
AGT	BCL9L
TMEM37	ATP6V0C
TRABD	MIR21
FMR1	MRNIP
IGSF11-AS1	MIR149
PCK1	TRIM56
USP30-AS1	VTRNA1-1
MIR4441	BEST1
BST1	MMP19
SLC2A4RG	MIR1908
STBD1	SPSB1
SLC19A3	SLC5A10
LAX1	DKFZP434K028
SLC35B2	RFFL
ALDOB	CLDN6
MIR3664	ANKLE2
ZFAND6	S100A16
RBP5	FLII
ALB	KRT20
HDC	CHMP1B
CDO1	THOC6
LINC01298	ANXA11
TMEM56	NPC1
C5	SMOX
DNAJB1	MIR1229
ATRN	DOT1L
MIR4647	CIDEB
CTSO	CLCF1
LINC01093	LINC01137
HSP90AA1	FLJ42969
FMO5	FAM83G
RHOBTB3	AKAP12
PIAS1	SLC25A45
LINC01625	ABCC2
LINC02398	NUTF2
PCSK1	LTB4R2
MTHFS	MAP2K3
MOXD2P	C19orf33
ALDH1A1	LOC284454
ZFAND5	SGMS2
ABCC9	VASP
SDS	EIF4G1
LOC340357	CDC34
ETNK2	SQSTM1
PITPNB	MSI1
POLR3GL	IL15RA
ALKBH2	LINC00313
FOSB	PTPRH
EGR1	PIP5K1A
FAM99A	PPP2CA
TOX	MTMR11
TXNIP	CARD10
FAM99B	HMGA1
UPP2	FLNA
GNB5	IRAK2
ZNF252P	MIR3661
AVPR1A	PIM3
NEB	PLIN2
C3P1	FTH1
TBCEL	ARHGAP17
APOF	CSRNP1
MIR198	EIF5A
RCOR3	PXDC1
QDPR	KNG1
PCSK6	SHB
CPED1	RAD51L3-RFFL
EPB41L4B	AGPAT2
C3	MYO15B
